# Supplementary material for: Circulating long non-coding RNAs as novel diagnostic biomarkers for Alzheimer’s disease (AD): A systematic review and meta-analysis
Source: PLoS One. 2023 Mar 22;18(3):e0281784. doi: 10.1371/journal.pone.0281784 (PMC10032479; doi:10.1371/journal.pone.0281784)
Supplement: S1 File — (XLSX) [file pone.0281784.s001.xlsx]

## Sheet: diagnostic marker sheet
study number	First author (year)	author	Design of study	marker name (index test)	CSF/PLASMA marker	n	case	control	sensitivity	specificity	auc LL	auc UL	auc sd
1	Feng-2018	Feng-2018/RNA 17A	case-control (diagnostic study)	RNA 17A	p	160	88	72	NM (not mentioned)	NM	0.629	0.511	0.747
1	Feng-2018	Feng-2018/RNA 51A	case-control (diagnostic study)	RNA 51A	p	160	88	72	NM	NM	0.596	0.579	0.714
1	Feng-2018	Feng-2018/RNA BACE1	case-control (diagnostic study)	RNA BACE1	p	160	88	72	NM	0.88	0.667	0.553	0.781
1	Feng-2018	Feng-2018/RNA BC200	case-control (diagnostic study)	RNA BC200	p	160	88	72	NM	NM	0.594	0.477	0.711
2	Wang-2020	Wang-2020/lncRNA BACE1‑AS	case-control (diagnostic study)	lncRNA BACE1‑AS	p	123	55	68	0.875	0.613	0.761	0.675	0.848
2	Wang-2020	Wang-2020/lncRNA BC200	case-control (diagnostic study)	lncRNA BC200	p	123	66	57	NM	NM	0.54	0.436	0.645
2	Wang-2020	Wang-2020/lncRNA 51A	case-control (diagnostic study)	lncRNA 51A	p	123	66	57	NM	NM	0.54	0.436	0.643
3	Zhuang-2020	Zhuang-2020/lnc-MALAT1	case-control (diagnostic study)	lnc-MALAT1	p	240	120	120	NM	NM	0.83	0.79	0.888
4	Fotuhi-2018	Fotuhi-2018/BACE1-AS	case-control (diagnostic study)	BACE1-AS	p	81	45	36	0.68	1	0.98	0.81	0.966
5	Deng-2017	Deng-2017/lnc RNA 51A	case-control (diagnostic study)	lnc RNA 51A	p	160	70	90	0.839	0.729	0.844	NM	NM
6	chen-2022	chen-2022/lnc GAS5	case-control (diagnostic study)	lnc GAS5	p	191	108	83	0.611	0.952	0.831	NM	NM
7	khodayi-2022	khodayi-2022/lnc BC200	case-control (diagnostic study)	lnc BC200	p	100	50	50	0.6	0.91	0.79	0.706	0.886
7	khodayi-2022	khodayi-2022/lnc NEAT 1	case-control (diagnostic study)	lnc NEAT1	p	100	50	50	0.72	0.84	0.85	0.776	0.924
